# Supplementary material for: Screening and bioinformatics analysis of a potential ceRNA network in melatonin-induced cashmere growth in Liaoning cashmere goats
Source: Arch Anim Breed. 2024 Feb 21;67(1):97–109. doi: 10.5194/aab-67-97-2024 (PMC12922166; doi:10.5194/aab-67-97-2024)
Supplement: The supplement related to this article is available online at: https://doi.org/10.5194/aab-67-97-2024-supplement. [file aab-67-97-2024-supplement.zip]

Archive with 2 entries (2 files):
- aab-67-97-2024-supplement-title-page.pdf
- Table S1. 12 key mRNAs from the ceRNA network.xlsx
